# Supplementary material for: ATG7 regulates energy metabolism, differentiation and survival of Philadelphia-chromosome-positive cells
Source: Autophagy. 2016 May 11;12(6):936–48. doi: 10.1080/15548627.2016.1162359 (PMC4922442; doi:10.1080/15548627.2016.1162359)
Supplement: Supplementary_Figures.zip [file kaup-12-06-1162359-s001.zip]

Archive with 1 entries (1 files):
- 2015AUTO0531R2-s03.pptx
